# Supplementary material for: A pragmatic nomogram using routinely collected clinical variables to screen prevalent HFpEF: development and temporal validation
Source: BMC Cardiovasc Disord. 2026 Feb 24;26:268. doi: 10.1186/s12872-026-05619-w (PMC13037100; doi:10.1186/s12872-026-05619-w)
Supplement: Supplementary file 1 — Supplementary Material 1. [file 12872_2026_5619_MOESM1_ESM.xlsx]

## Sheet: Sheet1
HFA–PEFF Diagnostic Algorithm for HFpEF
1.Diagnostic prerequisites
Symptoms and/or signs of heart failure (e.g., dyspnea, fatigue, edema).
Left ventricular ejection fraction (LVEF) ≥50%.
No significant valvular or other primary myocardial disease explaining symptoms.
2. Stepwise diagnostic domains and scoring system
Each of the following three domains contributes to the total HFA–PEFF score.
A major criterion = 2 points, minor criterion = 1 point.
A. Functional domain
Criterion	Major (2 pts)	Minor (1 pt)
Septal e′ < 7 cm/s or lateral e′ < 10 cm/s	✓
Average E/e′ ≥ 15	✓
TR velocity > 2.8 m/s (PASP > 35 mmHg)	✓
Average E/e′ = 9–14		✓
GLS < 16%		✓
B. Morphological domain
Criterion	Major (2 pts)	Minor (1 pt)
LAVI > 34 mL/m²	✓
LVMI >149 g/m² (men) or >122 g/m² (women) and RWT >0.42	✓
LAVI 29–34 mL/m²		✓
LVMI >115 g/m² (men) or >95 g/m² (women)		✓
RWT >0.42 or LV wall thickness ≥12 mm		✓
C. Biomarker domain
Rhythm	Major (2 pts)	Minor (1 pt)
Sinus rhythm	NT-proBNP >220 pg/mL or BNP >80 pg/mL	NT-proBNP 125–220 pg/mL or BNP 35–80 pg/mL
Atrial fibrillation	NT-proBNP >660 pg/mL or BNP >240 pg/mL	NT-proBNP 365–660 pg/mL or BNP 105–240 pg/mL
3. Scoring interpretation
Total score	Diagnostic interpretation	Next step
≥5 points	Definite HFpEF	HFpEF confirmed
2–4 points	Intermediate probability	Perform diastolic stress echocardiography or invasive haemodynamic testing (PAWP ≥15 mmHg at rest or ≥25 mmHg during exercise)
≤1 point	Unlikely HFpEF	Search for alternative causes
