# Supplementary material for: A pragmatic nomogram using routinely collected clinical variables to screen prevalent HFpEF: development and temporal validation
Source: BMC Cardiovasc Disord. 2026 Feb 24;26:268. doi: 10.1186/s12872-026-05619-w (PMC13037100; doi:10.1186/s12872-026-05619-w)
Supplement: Supplementary file 2 — Supplementary Material 2. [file 12872_2026_5619_MOESM2_ESM.xlsx]

## Sheet: Sheet1
Variable	Abbreviation
Left ventricular posterior wall thickness in diastole (LVPWd)	LvPwDt
Left ventricular ejection fraction (LVEF)	Ef
Mitral annular late diastolic velocity (a')	MaA
Aortic valve peak systolic velocity (AV Vmax)	AvSv
Mitral valve A-wave peak velocity (A)	MvAwPv
Left ventricular end-diastolic diameter (LVIDd / LVEDD)	LvDd
Tricuspid annular lateral systolic velocity (S')	TalS
Mitral valve E-wave peak velocity (E)	MvEwPv
Main pulmonary artery diameter (MPA)	Mpa
Mitral annular systolic velocity (s')	MaS
Aortic sinus diameter (Ao sinus)	AsD
Septal mitral annular early diastolic velocity (septal e')	MaEivs
Septal mitral annular late diastolic velocity (septal a')	MaAivs
Interventricular septal thickness in diastole (IVSd)	IvsDt
Pulmonary valve peak systolic velocity (PV Vmax)	PvSv
Left pulmonary artery diameter (LPA)	Lpa
Right pulmonary artery diameter (RPA)	Rpa
Left ventricular fractional shortening (FS)	Fs
Tricuspid annular plane systolic excursion (TAPSE)	TvO
Mitral annular early diastolic velocity (e')	MaE
Septal mitral annular systolic velocity (septal s')	MaSivs
Right atrial transverse diameter	RvLR
Right ventricular transverse diameter	LVD
E/e' ratio	E/e′
Ascending aorta diameter	AaD
Left atrial anteroposterior diameter (LAD, AP)	LaAP
Mitral inflow E/A ratio	E/A
Pressure gradient (e.g., tricuspid regurgitation pressure gradient; used to estimate pulmonary artery systolic pressure)	PG
Atrial fibrillation (history)	AF
Sex	Gender
Age (years)	Age
Height	Height
Weight	Weight
Systolic blood pressure (SBP)	SBP
Diastolic blood pressure (DBP)	DBP
White blood cell count (WBC)	WBC
Monocyte percentage (MONO%)	MONO%
Neutrophil percentage (NEUT%)	NEUT%
Eosinophil percentage (EO%)	EO%
Basophil percentage (BASO%)	BASO%
Lymphocyte count (LYMPH#)	LYMPH#
Monocyte count (MONO#)	MONO#
Neutrophil count (NEUT#)	NEUT#
Eosinophil count (EO#)	EO#
Basophil count (BASO#)	BASO#
Red cell distribution width, SD (RDW-SD)	RDW-SD
Red blood cell count (RBC)	RBC
Red cell distribution width, CV (RDW-CV)	RDW-CV
Platelet distribution width (PDW)	PDW
Mean platelet volume (MPV)	MPV
Platelet large cell ratio (P-LCR)	P-LCR
Plateletcrit (PCT)	PCT
C-reactive protein (CRP)	CRP
Hemoglobin (HGB)	HGB
Hematocrit (HCT)	HCT
Mean corpuscular volume (MCV)	MCV
Mean corpuscular hemoglobin (MCH)	MCH
Mean corpuscular hemoglobin concentration (MCHC)	MCHC
Platelet count (PLT)	PLT
Lymphocyte percentage (LYMPH%)	LYMPH%
Neutrophil-to-lymphocyte ratio (NLR)	NLR
Monocyte-to-lymphocyte ratio (MLR)	MLR
Derived neutrophil-to-lymphocyte ratio (dNLR)	dNLR
Neutrophil-to-(monocyte+lymphocyte) ratio (NMLR)	NMLR
Systemic inflammation response index (SIRI)	SIRI
Systemic immune-inflammation index (SII)	SII
Neutrophil-to-HDL-C ratio (NHR)	NHR
Monocyte-to-HDL-C ratio (MHR)	MHR
Lymphocyte-to-HDL-C ratio (LHR)	LHR
Platelet-to-HDL-C ratio (PHR)	PHR
Aggregate index of systemic inflammation (AISI)	AISI
Triglyceride-to-HDL-C ratio (TG/HDL-C)	TG/HDL-C
Non–HDL cholesterol (non-HDL-C)	non-HDL-C
Castelli’s risk index II (LDL-C/HDL-C)	Castelli II
Total cholesterol-to-HDL-C ratio (TC/HDL-C)	Castelli I
Atherogenic index of plasma (AIP; log10[TG/HDL-C])	AIP
Cardiac troponin I (cTnI)	TNI
Creatine kinase (CK)	CK
Creatine kinase-MB (CK-MB)	CK-MB
Myoglobin (MYO)	MYO
Lactate dehydrogenase (LDH)	LDH
Total protein (TP)	TP
Albumin (ALB)	ALB
Globulin (GLB)	GLB
Albumin-to-globulin ratio (A/G)	A/G
Total bile acids (TBA)	TBA
Prealbumin (PA)	PA
Total cholesterol (TC)	CHO
Glucose (GLU)	GLU
Triglycerides (TG)	TG
High-density lipoprotein cholesterol (HDL-C)	HDL-C
Low-density lipoprotein cholesterol (LDL-C)	LDL-C
Apolipoprotein A-I (ApoA-I)	ApoA Ⅰ
Apolipoprotein B (ApoB)	ApoB
Lipoprotein(a) [Lp(a)]	Lp(a)
Alkaline phosphatase (ALP)	ALP
Gamma-glutamyl transferase (GGT)	GGT
Total bilirubin (TBIL)	TBIL
Urea	Urea
Direct bilirubin (DBIL)	DBIL
Indirect bilirubin (IDBIL)	IDBIL
Potassium (K)	K
Sodium (Na)	Na
Chloride (Cl)	Cl
Calcium (Ca)	Ca
Phosphorus (P)	P
Total sialic acid (TSA)	TSA
Cholinesterase (CHE)	CHE
Magnesium (Mg)	Mg
Creatinine (Cr)	Cr
Total hemolytic complement activity (CH50)	CH50
High-sensitivity C-reactive protein (hsCRP)	hs-CRP
Glycocholic acid (CG)	CG
Homocysteine (HCY)	HCY
Immunoglobulin A (IgA)	IgA
Immunoglobulin M (IgM)	IgM
Immunoglobulin G (IgG)	IgG
Complement component 3 (C3)	C3
Complement component 4 (C4)	C4
Antistreptolysin O (ASO)	ASO
Total carbon dioxide (TCO2)	TCO2
Rheumatoid factor (RF)	RF
Uric acid (UA)	UA
Alanine aminotransferase (ALT)	ALT
Aspartate aminotransferase (AST)	AST
AST/ALT ratio	AST/ALT
Prothrombin time (PT)	PT
Prothrombin time activity (PT%)	PT%
International normalized ratio (INR)	INR
Activated partial thromboplastin time (APTT)	APTT
Fibrinogen (FIB)	FIB
Thrombin time (TT)	TT
Fibrin/fibrinogen degradation products (FDP)	FDP
D-dimer	D- Dimer
Antithrombin activity (AT)	AT
N-terminal pro-B-type natriuretic peptide (NT-proBNP)	NT-proBNP
Blood pH	pH
Base excess (BE)	BE
Base excess in extracellular fluid (BEecf)	BEecf
Buffer base (BB)	BB
Bicarbonate (HCO3−)	cHCO3
Total CO2 (ctCO2)	ctCO2(B)
Alveolar–arterial oxygen gradient (A–a DO2)	AaDO2
Hydrogen ion concentration (H+)	H+
Standardized pH (pHst)	pHst
Standard bicarbonate (cHCO3st)	cHCO3st
Partial pressure of carbon dioxide (PCO2)	PCO2
Partial pressure of oxygen (PO2)	PO2
Oxygen saturation (SO2)	SO2
Total hemoglobin (tHb)	tHb
Oxyhemoglobin fraction (O2Hb)	O2Hb
Carboxyhemoglobin (COHb)	COHb
Methemoglobin (MetHb)	MetHb
Thyroid-stimulating hormone (TSH)	TSH
Free triiodothyronine (FT3)	FT3
Free thyroxine (FT4)	FT4
Total triiodothyronine (TT3)	TT3
Total thyroxine (TT4)	TT4
Anti-thyroglobulin antibody (anti-TG)	anti-TG
Anti-thyroid peroxidase antibody (anti-TPO)	anti-TPO
