# Supplementary material for: A pragmatic nomogram using routinely collected clinical variables to screen prevalent HFpEF: development and temporal validation
Source: BMC Cardiovasc Disord. 2026 Feb 24;26:268. doi: 10.1186/s12872-026-05619-w (PMC13037100; doi:10.1186/s12872-026-05619-w)
Supplement: Supplementary file 3 — Supplementary Material 3. [file 12872_2026_5619_MOESM3_ESM.xlsx]

## Sheet: Sheet1
Table S2. The association of each candidate variable with HFpEF.
variable	Total (n=2187)	0 (n=985)	1 (n=1202)	p.value
LvPwDt	9.00(9.00,10.00)	9.00(8.00,10.00)	9.00(9.00,10.00)	<0.0001
Ef	62.00(60.00,64.00)	62.00(60.00,64.00)	61.00(59.00,63.00)	<0.0001
MaA	10.90(9.20,12.50)	10.90(9.30,12.70)	10.70(9.20,12.30)	<0.01
AvSv	123.00(109.00,139.00)	121.00(108.00,137.00)	124.50(110.00,143.00)	<0.0001
MvAwPv	88.00(73.00,101.00)	80.00(66.00,94.00)	93.00(81.00,107.00)	<0.0001
LvDd	45.00(42.00,47.00)	45.00(42.00,47.00)	45.00(42.00,48.00)	0.01
TalS	11.70(11.00,13.00)	11.70(11.00,13.00)	11.70(10.90,13.00)	0.61
MvEwPv	71.00(58.00,87.00)	71.00(57.00,86.00)	71.00(60.00,87.00)	<0.001
Mpa	22.00(20.00,23.00)	21.00(20.00,23.00)	22.00(20.00,24.00)	<0.0001
MaS	8.90(7.60,10.20)	9.40(8.10,10.90)	8.30(7.20,9.70)	<0.0001
AsD	32.00(30.00,34.00)	31.00(29.00,33.00)	32.00(30.00,34.00)	<0.0001
MaEivs	6.40(5.30,7.70)	7.60(6.60,8.70)	5.70(4.90,6.40)	<0.0001
MaAivs	9.70(8.45,11.00)	10.20(9.00,11.30)	9.40(8.10,10.50)	<0.0001
IvsDt	10.00(9.00,10.00)	10.00(9.00,10.00)	10.00(9.00,11.00)	<0.0001
PvSv	91.00(79.00,101.00)	89.00(79.00,100.00)	92.00(80.00,102.00)	0.04
Lpa	13.00(12.00,14.00)	13.00(12.00,14.00)	13.00(12.00,15.00)	<0.0001
Rpa	13.00(12.00,14.00)	13.00(12.00,14.00)	13.00(12.00,15.00)	<0.0001
Fs	33.00(31.00,35.00)	33.00(31.00,35.00)	32.00(30.00,34.00)	<0.0001
TvO	20.30(18.90,22.25)	20.60(19.00,22.40)	20.00(18.70,22.00)	<0.001
MaE	8.40(6.90,10.30)	10.20(8.20,11.80)	7.50(6.30,8.70)	<0.0001
MaSivs	7.60(6.60,8.70)	8.10(7.10,9.10)	7.20(6.30,8.20)	<0.0001
RvLR	33.00(30.00,35.00)	33.00(30.00,35.00)	33.00(31.00,36.00)	<0.0001
LVD	31.00(28.00,33.00)	30.00(28.00,33.00)	31.00(28.00,33.00)	0.6
EE	11.00(8.80,13.70)	8.90(7.50,11.20)	12.40(10.50,15.60)	<0.0001
AaD	32.00(30.00,34.00)	32.00(29.00,34.00)	32.00(30.00,35.00)	<0.0001
LaAP	35.00(32.00,38.00)	34.00(31.00,36.00)	36.00(33.00,39.00)	<0.0001
EA	8.30(6.60,10.70)	6.90(5.70,8.60)	9.65(7.73,12.10)	<0.0001
PG	22.00(17.00,27.00)	20.00(16.00,25.00)	23.00(18.00,31.00)	<0.0001
Age	67.00(59.00,77.00)	61.00(52.00,69.00)	72.00(64.00,81.00)	<0.0001
Height	164.00(158.00,170.00)	165.00(159.00,170.00)	164.00(158.00,170.00)	0.53
Weight	67.00(60.00,76.00)	68.00(60.00,76.00)	67.00(60.00,76.75)	0.31
SBP	134.00(123.00,147.00)	132.00(120.00,145.00)	136.00(124.00,149.00)	<0.0001
DBP	78.00(70.00,85.00)	78.00(71.00,86.00)	77.00(68.00,84.00)	<0.0001
WBC	6.27(5.05,7.88)	6.12(4.99,7.59)	6.40(5.09,8.21)	0.07
MONOrate	5.90(4.90,7.10)	5.60(4.80,6.90)	6.10(5.00,7.30)	<0.001
NEUTrate	66.00(59.90,72.50)	64.50(58.10,70.60)	67.15(61.33,73.90)	<0.0001
EOrate	1.50(0.80,2.60)	1.60(0.80,2.60)	1.50(0.80,2.70)	0.75
BASOrate	0.50(0.30,0.70)	0.50(0.40,0.70)	0.50(0.30,0.70)	<0.01
LYMPHnumber	1.50(1.15,1.93)	1.60(1.24,1.99)	1.43(1.06,1.86)	<0.0001
MONOnumber	0.36(0.28,0.47)	0.35(0.27,0.44)	0.38(0.29,0.49)	<0.0001
NEUTnumber	4.01(3.19,5.10)	3.86(3.08,4.84)	4.13(3.30,5.32)	<0.0001
EOnumber	0.09(0.05,0.17)	0.09(0.05,0.16)	0.09(0.05,0.17)	0.42
BASOnumber	0.03(0.02,0.04)	0.03(0.02,0.04)	0.03(0.02,0.04)	0.06
RDWSD	41.90(39.90,44.60)	41.30(39.50,43.50)	42.60(40.30,45.90)	<0.0001
RBC	4.42(3.93,4.88)	4.52(4.09,4.95)	4.32(3.77,4.77)	0.93
RDWCV	12.80(12.30,13.40)	12.60(12.20,13.20)	12.90(12.40,13.80)	<0.0001
PDW	11.60(10.40,13.00)	11.60(10.40,13.00)	11.60(10.40,13.00)	0.7
MPV	10.30(9.70,10.90)	10.30(9.70,10.90)	10.30(9.70,11.00)	0.4
PLCR	27.00(22.10,32.50)	27.10(22.20,32.30)	26.90(22.10,32.60)	0.67
PCT	0.22(0.19,0.26)	0.23(0.19,0.27)	0.22(0.18,0.26)	0.06
CRP	1.12(0.50,4.61)	0.62(0.50,3.53)	1.84(0.50,5.98)	<0.0001
HGB	133.00(120.00,145.00)	138.00(126.00,149.00)	130.00(116.00,141.00)	<0.0001
HCT	39.50(35.90,42.60)	40.50(37.40,43.50)	38.60(34.70,41.60)	<0.0001
MCV	89.80(87.00,92.80)	89.50(86.70,92.30)	90.10(87.20,93.10)	<0.001
MCH	30.40(29.30,31.50)	30.40(29.30,31.40)	30.50(29.30,31.60)	0.16
MCHC	338.00(331.00,345.00)	338.00(333.00,345.00)	337.00(330.00,344.00)	<0.01
PLT	216.00(180.00,260.00)	219.00(183.00,264.00)	213.50(173.25,259.00)	0.04
LYMPHrate	25.20(19.00,30.90)	26.90(20.90,32.60)	23.90(17.60,29.20)	<0.0001
NLR	2.62(1.95,3.81)	2.38(1.79,3.39)	2.80(2.12,4.17)	<0.0001
MLR	0.24(0.18,0.34)	0.21(0.16,0.29)	0.26(0.19,0.38)	<0.0001
dNLR	0.89(0.84,0.91)	0.89(0.84,0.91)	0.89(0.85,0.91)	0.33
NMLR	2.86(2.14,4.13)	2.62(1.96,3.69)	3.07(2.33,4.57)	<0.0001
SIRI	0.96(0.61,1.56)	0.82(0.54,1.29)	1.09(0.70,1.85)	<0.0001
SII	567.60(400.85,853.73)	525.35(375.08,773.54)	608.48(414.49,931.42)	<0.0001
NHR	0.17(0.13,0.24)	0.16(0.12,0.21)	0.19(0.14,0.27)	<0.001
MHR	0.02(0.01,0.02)	0.01(0.01,0.02)	0.02(0.01,0.03)	<0.01
LHR	0.07(0.05,0.09)	0.07(0.05,0.09)	0.07(0.05,0.09)	0.18
PHR	9.38(7.44,12.22)	9.12(7.25,11.43)	9.72(7.60,13.02)	0.03
AISI	205.11(125.30,353.82)	182.07(113.75,302.33)	229.38(132.85,405.54)	<0.001
TGHDLC	0.12(0.07,0.23)	0.10(0.06,0.19)	0.15(0.08,0.27)	0.04
NHDLC	6.60(1.90,11.70)	5.20(0.70,10.00)	7.80(2.90,13.10)	<0.0001
CII	16.81(9.44,32.37)	13.57(8.00,25.75)	20.32(10.90,38.26)	0.02
TCHDLC	1.29(1.07,1.60)	1.22(1.03,1.47)	1.35(1.11,1.70)	0.01
AIP	-0.91(-1.15,-0.63)	-1.00(-1.21,-0.73)	-0.82(-1.09,-0.57)	<0.0001
TNI	2.50(0.00,5.18)	2.50(0.00,3.81)	2.50(0.01,6.52)	0.14
CK	83.00(57.00,122.00)	88.00(61.00,122.00)	81.00(52.00,120.00)	0.17
CKMB	9.00(6.00,12.00)	9.00(7.00,12.00)	9.00(6.00,12.00)	0.01
MYO	42.37(32.17,60.06)	37.17(29.10,50.87)	47.32(35.74,71.64)	<0.0001
LDH	179.00(154.00,205.50)	172.00(151.00,197.00)	185.00(158.00,215.00)	<0.0001
TP	71.90(67.70,75.50)	72.70(69.30,76.10)	71.20(66.53,75.10)	<0.0001
ALB	42.40(39.40,44.70)	43.50(41.10,45.30)	41.40(37.80,43.80)	<0.0001
GLB	29.60(26.95,32.50)	29.40(26.90,32.30)	29.70(27.00,32.83)	0.01
AG	1.42(1.25,1.58)	1.47(1.32,1.62)	1.36(1.20,1.54)	<0.0001
TBA	2.80(1.70,4.90)	2.40(1.50,4.30)	3.20(1.90,5.40)	<0.0001
PA	22.90(19.10,26.70)	24.00(20.60,27.70)	22.00(18.10,25.90)	<0.0001
CHO	4.72(3.91,5.55)	4.89(4.08,5.70)	4.61(3.75,5.37)	<0.0001
GLU	6.14(5.41,8.08)	5.88(5.34,7.55)	6.42(5.53,8.48)	<0.01
TG	1.30(0.97,1.84)	1.33(0.98,1.90)	1.27(0.96,1.80)	0.02
HDLC	1.20(1.02,1.43)	1.22(1.06,1.47)	1.19(1.00,1.41)	<0.001
LDLC	2.90(2.33,3.52)	3.05(2.44,3.65)	2.83(2.24,3.37)	<0.0001
ApoAI	1.31(1.15,1.49)	1.32(1.17,1.50)	1.28(1.12,1.48)	<0.001
ApoB	0.92(0.74,1.12)	0.96(0.77,1.17)	0.89(0.71,1.08)	<0.0001
LPa	9.19(4.33,20.70)	8.51(3.98,18.19)	9.87(4.59,22.86)	<0.001
ALP	75.00(62.00,91.00)	74.00(62.00,90.00)	76.00(63.00,92.00)	0.25
GGT	24.30(17.30,36.85)	24.50(17.20,36.71)	24.25(17.46,36.88)	0.35
TBIL	13.70(10.80,17.30)	13.90(10.90,17.30)	13.50(10.70,17.30)	0.05
Urea	5.70(4.61,7.14)	5.36(4.38,6.47)	6.06(4.88,8.00)	<0.0001
DBIL	2.60(1.90,3.40)	2.50(2.00,3.20)	2.60(1.90,3.60)	<0.01
IDBIL	11.00(8.60,13.90)	11.30(8.80,14.00)	10.80(8.60,13.78)	0.26
K	4.06(3.85,4.27)	4.04(3.86,4.23)	4.08(3.84,4.31)	0.03
Na	138.90(137.20,140.40)	138.90(137.50,140.30)	138.80(137.00,140.50)	<0.01
Cl	104.10(102.10,105.80)	104.10(102.40,105.80)	104.00(101.80,105.78)	0.04
Ca	2.39(2.31,2.46)	2.41(2.34,2.48)	2.38(2.29,2.45)	<0.0001
P	1.17(1.06,1.29)	1.17(1.07,1.29)	1.18(1.06,1.30)	0.53
TSA	57.10(51.80,63.50)	56.00(51.10,62.00)	58.40(52.30,65.08)	<0.0001
CHE	7.43(6.12,8.73)	7.82(6.76,9.09)	7.00(5.49,8.41)	<0.0001
Mg	0.87(0.82,0.92)	0.87(0.82,0.92)	0.88(0.83,0.93)	<0.001
Cr	67.00(56.00,83.00)	65.00(55.00,79.00)	70.00(57.00,88.00)	0.4
CH50	64.50(55.70,69.50)	63.90(55.80,69.50)	64.90(55.60,69.40)	0.81
hsCRP	1.57(0.69,4.48)	1.26(0.55,2.97)	1.92(0.81,6.46)	<0.0001
CG	1.71(1.30,2.30)	1.63(1.28,2.19)	1.76(1.33,2.41)	<0.001
HCY	12.30(9.90,16.70)	11.60(9.50,15.40)	13.10(10.30,17.80)	<0.001
IgA	2.47(1.83,3.20)	2.40(1.80,3.11)	2.54(1.86,3.27)	<0.01
IgM	0.82(0.56,1.10)	0.87(0.60,1.12)	0.78(0.53,1.07)	<0.01
IgG	11.60(9.85,13.42)	11.56(9.75,13.15)	11.66(9.97,13.68)	<0.01
C3	1.14(0.98,1.30)	1.16(1.01,1.32)	1.12(0.95,1.27)	<0.0001
C4	0.31(0.24,0.38)	0.31(0.25,0.37)	0.31(0.24,0.38)	0.17
ASO	46.21(25.80,80.10)	51.22(28.07,83.49)	43.88(24.75,76.13)	0.03
TCO2	24.30(22.70,25.90)	24.30(22.90,25.80)	24.30(22.60,25.90)	0.45
RF	5.38(2.86,13.10)	5.18(2.86,12.29)	5.57(2.88,14.01)	0.58
UA	340.00(277.00,412.00)	334.00(276.00,407.00)	343.00(278.00,416.50)	0.25
ALT	17.90(13.10,26.60)	19.20(13.90,28.50)	17.20(12.30,25.00)	0.02
AST	21.10(17.50,27.00)	21.30(17.80,26.70)	21.00(17.30,27.10)	0.68
ASTALT	1.16(0.92,1.49)	1.10(0.87,1.37)	1.22(0.96,1.60)	<0.0001
PT112	11.80(11.40,12.40)	11.70(11.30,12.20)	12.00(11.50,12.60)	<0.0001
PT113	104.00(94.00,112.40)	106.90(98.40,114.20)	101.10(90.60,110.70)	<0.0001
INR	0.98(0.94,1.03)	0.97(0.93,1.01)	0.99(0.95,1.05)	<0.0001
APTT	25.40(24.00,27.00)	25.40(24.10,26.80)	25.40(23.90,27.10)	0.02
FIB	3.20(2.71,3.87)	3.04(2.63,3.58)	3.32(2.80,4.07)	<0.0001
TT	15.90(14.70,16.90)	15.80(14.70,16.90)	16.00(14.80,16.80)	<0.01
FDP	2.60(2.50,2.60)	2.60(2.50,2.60)	2.60(2.50,2.90)	<0.0001
DDimer	0.35(0.21,0.74)	0.27(0.17,0.50)	0.46(0.24,1.06)	<0.0001
AT	92.90(84.75,101.10)	94.40(87.60,102.30)	91.10(82.33,100.10)	<0.0001
NTproBNP	111.00(55.84,305.00)	77.00(45.00,139.00)	172.50(73.00,559.00)	<0.0001
pH	7.40(7.39,7.42)	7.40(7.38,7.42)	7.40(7.39,7.43)	<0.001
BE	-0.40(-1.50,0.80)	-0.40(-1.40,0.70)	-0.40(-1.60,0.90)	0.89
BEecf	-0.50(-1.70,0.80)	-0.50(-1.50,0.70)	-0.50(-1.90,0.90)	0.83
BB	46.90(45.50,48.20)	46.90(45.80,48.20)	46.80(45.30,48.10)	<0.01
cHCO3	24.20(23.00,25.60)	24.30(23.20,25.50)	24.10(22.80,25.60)	0.3
ctCO2B	21.60(20.40,22.80)	21.50(20.50,22.60)	21.60(20.40,23.00)	0.33
AaDO2	21.00(13.60,28.30)	19.60(12.50,26.70)	22.10(14.90,29.80)	<0.0001
H	39.60(37.80,41.20)	39.90(38.20,41.40)	39.40(37.50,41.10)	<0.001
pHst	7.40(7.38,7.42)	7.40(7.39,7.42)	7.40(7.38,7.42)	0.84
cHCO3st	24.00(23.10,24.90)	24.00(23.10,24.80)	24.00(23.00,25.00)	0.73
PCO2	39.80(37.10,42.60)	40.10(37.50,42.90)	39.50(36.50,42.30)	<0.001
PO2	82.40(75.40,89.50)	83.00(76.00,90.20)	81.85(74.50,89.20)	0.01
SO2	96.70(95.80,97.20)	96.70(96.00,97.30)	96.70(95.70,97.20)	<0.001
tHb	13.01(11.80,14.27)	13.41(12.29,14.55)	12.80(11.30,13.92)	<0.0001
X02Hb	95.00(94.00,95.60)	95.00(94.10,95.60)	95.00(94.00,95.60)	0.01
COHb	1.10(0.90,1.40)	1.10(0.90,1.50)	1.20(0.90,1.40)	<0.01
MetHb	0.50(0.50,0.60)	0.50(0.50,0.60)	0.50(0.50,0.60)	0.59
TSH	1.76(1.15,2.69)	1.77(1.19,2.74)	1.75(1.11,2.66)	0.82
FT3	3.20(2.83,3.59)	3.33(2.97,3.70)	3.09(2.71,3.49)	<0.0001
FT4	0.90(0.79,1.03)	0.89(0.78,1.00)	0.92(0.79,1.05)	<0.001
TT3	0.95(0.78,1.12)	0.99(0.84,1.16)	0.91(0.73,1.09)	<0.0001
TT4	9.82(8.49,11.13)	9.83(8.62,11.02)	9.82(8.42,11.25)	0.43
antiTG	0.10(0.00,0.80)	0.10(0.00,0.60)	0.10(0.00,1.16)	0.02
antiTPO	0.60(0.30,2.20)	0.70(0.30,2.30)	0.60(0.30,2.10)	0.85
AF				<0.0001
0	1996(91.27)	935(94.92)	1061(88.27)
1	191( 8.73)	50( 5.08)	141(11.73)
Gender				0.18
0	1188(54.32)	519(52.69)	669(55.66)
