# Supplementary material for: A pragmatic nomogram using routinely collected clinical variables to screen prevalent HFpEF: development and temporal validation
Source: BMC Cardiovasc Disord. 2026 Feb 24;26:268. doi: 10.1186/s12872-026-05619-w (PMC13037100; doi:10.1186/s12872-026-05619-w)
Supplement: Supplementary file 4 — Supplementary Material 4. [file 12872_2026_5619_MOESM4_ESM.xlsx]

## Sheet: Sheet1
table S4. Predictor scoring and risk estimation table for HFpEF
	Coef	S.E.	Wald Z	Pr(>|Z|)
Intercept	-7.522	0.7242	-10.39	<0.0001
Age	0.0693	0.0046	15.22	<0.0001
SBP	0.0058	0.0026	2.23	0.0254
MONOrate	0.0346	0.024	1.44	0.1496
RDWCV	0.0943	0.0365	2.59	0.0097
GLU	0.0343	0.0159	2.16	0.0307
TG	0.054	0.0414	1.3	0.1921
HDLC	-0.1916	0.1556	-1.23	0.2181
Urea	0.0793	0.0202	3.94	<0.0001
IgG	0.0235	0.017	1.38	0.1666
