# Supplementary material for: A pragmatic nomogram using routinely collected clinical variables to screen prevalent HFpEF: development and temporal validation
Source: BMC Cardiovasc Disord. 2026 Feb 24;26:268. doi: 10.1186/s12872-026-05619-w (PMC13037100; doi:10.1186/s12872-026-05619-w)
Supplement: Supplementary file 5 — Supplementary Material 5. [file 12872_2026_5619_MOESM5_ESM.xlsx]

## Sheet: Supplement_Table_ModelCoefficie
Term	Beta	Se	OR	CI 95%	P
(Intercept)	-7.41119	0.746081	0.000604451	0.00-0.00	2.66969e-22
Age	0.0691581	0.00458097	1.07161	1.06-1.08	6.41839e-49
SBP	0.00599772	0.00261499	1.00602	1.00-1.01	0.0219119
MONO%	0.031342	0.0260564	1.03184	0.98-1.09	0.230079
RDW-CV	0.0865842	0.037858	1.09044	1.01-1.17	0.0224256
GLU	0.0337523	0.0159737	1.03433	1.00-1.07	0.0347176
TG	0.043451	0.0417883	1.04441	0.96-1.13	0.298568
HDL-C	-0.183196	0.157027	0.832605	0.61-1.13	0.243491
Urea	0.0828144	0.0216151	1.08634	1.04-1.13	0.000140593
IgG	0.0215094	0.0171963	1.02174	0.99-1.06	0.211145
